# Supplementary material for: Pulmonary hypertension in systemic sclerosis: diagnosis by systematic screening and prognosis after three years follow-up
Source: BMC Pulm Med. 2021 Jul 29;21:251. doi: 10.1186/s12890-021-01618-z (PMC8323291; doi:10.1186/s12890-021-01618-z)
Supplement: Supplementary file 1 — Additional file 1.: The results of clinical, laboratory, spirometric, echocardiographic and hemodynamic data. [file 12890_2021_1618_MOESM1_ESM.xlsx]

## Sheet: Plan1
PACIENTES WITH NEGATIVE SCREENING																						FOLLOW-UP BEGIN	FOLLOW-UP END	DURATION (MONTHS)
	Sex	Disease duration	Age	Ethnicity	SSc type	ANA	Antibodies	SCL70	Centromere	FCV	DLCO	FVC/DLCO	dyspnea	telangiectasia	ECG axis	serum urate levels	TTEmPAP	DETECT1	Right atrium	Death
	F	20	40	caucasian	L	centromere			POSITIVE	82	69	1.1	no	no	no	2		268		0		2016-05-16	2019-04-15	35
	F	20	46	caucasian	L	homogeneous				91	65	1.4	no	yes	no	4.6		314	7	0		2015-06-15	2018-06-16	36
	F	5	55	caucasian	D	speckled				73	53	1.3	no	yes	no	4		306	10	0		2016-04-11	2019-04-15	36
	F	8	29	caucasian	D	speckled				90	77	1.1	no	no	no	4.5	11	295		0		2016-06-25	2019-04-15	34
	F	10	51	afro-brazilian	D					microst	microst		yes	no	no	3.8	25	not possible		0		2016-05-15	2019-04-15	35
	F	8	41	afro-brazilian	D	speckled	RNP			80	70	1.1	no	no	no	2.9	18	272		0		2016-06-20	2019-04-15	34
	F	7	62	caucasian	D	speckled				77	77	1	no	yes	no	2.9	30	284		0		2016-07-18	2019-04-15	33
	F	2	48	caucasian	D	nucleolar	Scl 70	SCL70		83	79	1	no	no	no	3.8		284		0		2016-05-09	2019-04-15	35
	F	10	70	afro-brazilian	L					74	51	1.4	yes	yes	no	4.5	29	314		1		2014-10-15	2015-09-06	11	DIED
	F	7	38	caucasian	D	nucleolar	Scl 70	SCL70		62	66	1	no	no	no	4.5	23	292		0		2016-06-26	2019-04-15	34
	F	12	51	afro-brazilian	D	nucleolar				86	115	0.7	no	yes	no	7		299		1		2017-02-05	2019-04-15	24
	F	8	25	afro-brazilian	D	nucleolar	Scl 70	SCL70		90	90	1	no	no	no	2.4	26	293		0		2017-03-06	2019-04-15	25
	F	2	25	caucasian	D	nucleolar	Scl 70	SCL70		68	63	1	no	yes	no	3.6		296		0		2016-09-05	2019-04-15	32
	F	15	63	caucasian	L	centromere			POSITIVE	106	99	1	no	no	no	6.2	30	305	11.8	0		2016-04-11	2019-04-14	36
	F	4	39	caucasian	D	nucleolar	Scl 70	SCL70		58	59	1	no	no	no	2.6		272		0		2016-07-18	2019-04-15	34
	F	4	25	caucasian	D	nucleolar				67	65	1	no	no	no	3.2		275		0		2016-05-09	2019-04-15	35
	F	4	31	caucasian	D	nucleolar				76	78	1	no	yes	no	3	30	285		0		2016-06-06	2019-04-15	34
	F	13	41	afro-brazilian	L	nucleolar				73	61	1.1	no	yes	no	4.2	25	306		0		2016-06-20	2019-04-15	34
	M	3	31	afro-brazilian	D	nucleolar				67	93	0.7	no	no	no	6.6		299		0		2016-06-13	2019-04-15	34
	F	2	57	caucasian	L	centromere			POSITIVE	100	98	1	no	no	no	5.5	30	292		0		2015-05-27	2018-06-15	37
	F	26	77	afro-brazilian	L	centromere			POSITIVE	73	105	0.6	no	no	no	4.1	22	282		0		2017-01-30	2019-04-15	27
	F	20	47	caucasian	L	speckled				96	96	1	no	no	no	3.7	28	296		0		2016-07-04	2019-04-14	33
	F	6	37	caucasian	D	speckled				95	91	1	no	no	no	4	28	287		0		2016-09-21	2019-04-15	32
	F	20	45	caucasian	L	centromere			POSITIVE	113	98	1.1	no	yes	no	2	16	267		0		2015-05-21	2019-05-15	48
	F	10	52	caucasian	D	homogeneous				61	44	1.3	no	yes	no	2.6		271		0		2016-04-04	2019-04-15	37
	F	7	57	caucasian	D	speckled				106	74	1.4	no	yes	no	4.4		298		0		2016-05-23	2019-04-15	35
	F	15	57	caucasian	L	nucleolar				109	98	1.1	no	no	no	3.1		274		0		2016-04-11	2019-04-15	36
	F	7	66	caucasian	L	negative				70	68	1	no	no	no	5.5		300		0		2016-06-20	2019-04-15	34
	F	7	51	afro-brazilian	D	nucleolar				54	92	0.5	no	no	no	4.1		281		0		3016-05-30	2019-04-15	35
	M	10	45	caucasian	L	centromere			POSITIVE	73	53	1.3	no	yes	não	7	30	332	12	0		2016-05-13	2019-04-15	35
	M	7	57	afro-brazilian	D	nucleolar				59	43	1.3	no	yes	no		22			0		2017-05-20	2019-04-15	25
	F	14	28	afro-brazilian	D	speckled				60	56	1	no	no	no	3.8	11	285		0		2017-01-23	2019-04-15	27
	F	2	53	caucasian	D	speckled				47	39	1.2	yes	no	no	5.8	30	305	DIED	1		2016-05-02	2016-09-25	4	DIED
	F	8	53	afro-brazilian	L	speckled				76	85	0.8	no	no	no	4.4	27	290		0		2016-06-20	2019-04-15	34
	F	10	46	caucasian	L	centromere			POSITIVE	94	78	1.2	no	no	no	6.8		315		0		2016-06-08	2019-04-15	34
	F	40	73	caucasian	L	nucleolar	Scl 70	SCL70		80	68	1.1	no	yes	no	5.8		315	10	0		2016-05-06	2019-04-15	35
	F	5	68	caucasian	D	speckled	Scl 70	SCL70		90	58	1.5	no	no	no	2.2	35	267	10	0		2016-04-25	2019-04-15	36
	F	5	25	caucasian	D	nucleolar				46	40	1.1	no	no	no	3	16	273		0		2017-01-30	2019-05-15	28
	F	20	37	caucasian	D	homogeneous				65	52	1.2	no	yes	no	4		304		0		2016-06-13	2019-04-15	34
	F	18	38	caucasian	D	speckled				77	74	1	no	no	no	3.2	21	297	11.8	0		2017-01-16	2019-04-15	27
	F	3	28	afro-brazilian	D	nucleolar				62	90	0.7	yes	no	no	4.9	31	292		0		2016-04-11	2019-04-15	36
	F	16	64	afro-brazilian	L	speckled	RNP			65	78	0.8	no	no	no	3.9	26	297		0		2016-04-25	2019-04-15	36
	F	10	56	branca	L	nucleolar				98	90	1	no	no	no	4.3	17	292		0		2016-05-19	2019-04-15	35
	F	10	57	caucasian	L	centromere			POSITIVE	106	114	0.9	no	yes	no	3.3		284		0		2016-09-12	2019-04-15	31
	F	40	73	caucasian	L	homogeneous				98	90	1	no	no	no	3.6	26	282	13.3	0		2016-04-11	2019-04-15	36
PATIENTS THAT UNDERWENT RHC
NORMAL RHC
	M	10	63	caucasian	D	speckled				85	50	1.7	yes	no	no	6.3	28		16			2014-07-16	2018-06-15	36
	F	12	62	caucasian	D	nucleolar	Scl-70	SCL70		42	38	1.1	yes	no	no	7.2	37		20			2015-05-17	2018-06-15	36
	M	7	62	caucasian	D	speckled				62	32	1.9	yes	yes	no	7	42		18	DIED		2016-02-29	2018-06-11	28	DIED
	M	3	63	caucasian	L	centromere	centr		POSITIVE	95	50	1.8	no	yes	no	7.6	29		17			2016-03-16	2019-04-15	37
	F	5	57	afro-brazilian	D	nucleolar	Scl-70	SCL70		68	38	1.7	yes	no	no	4.1	27		20	DIED		2016-04-06	2017-07-23	27	DIED
																			18.2
BORDERLINE PAH
	F	6	63	afro-brazilian	D	nucleolar	Scl 70	SCL70		71	51	1.39	yes	no	no	4.6	45		24			2014-11-19	2017-11-15	36
	M	10	70	afro-brazilian	D	negative				75	30	2.5	yes	yes	yes	4.6	50		21	DIED		2014-06-27	2015-02-28	8	DIED
	F	20	56	afro-brazilian	D	nucleolar				63	30	2.1	yes	no	no	4.5	36		22	DIED		2013-08-02	2015-01-29	29	DIED
	F	10	71	caucasian	L	centromere			POSITIVE	96	60	1.6	no	yes	no	4.5	33		21	DIED		2016-03-23	2017-02-13	11	DIED
PULMONARY ARTERIAL HYPERTENSION (SSc-PAH)	F	5	49	caucasian	L	speckled				81	45	1.8	yes	yes	no	5.7	24		24			2016-03-30	2019-04-15	36
	F	20	45	caucasian	L	centromere			POSITIVO	90	50	1.8	yes	yes	no	6.8	57		62			2014-11-19	2017-06-15	36
	F	5	45	afro-brazilian	D	nucleolar	Scl 70	SCL70		85	50	1.7	yes	yes	no	6	32		48			2014-04-09	2018-05-04	37
	M	15	51	caucasian	D	nucleolar				72	40	1.8	yes	yes	no	5.3	35		27			2014-07-30	2017-07-30	36
	F	11	54	afro-brazilian	L	centromere			POSITIVO	95	33	2.9	yes	yes	yes		53		41			2016-03-02	2016-08-27	5	DIED
	M	11	65	caucasian	D	speckled				84	24	3.5	yes	yes	no	7.7	35		40			2015-06-17	2018-06-15	36
	F	20	46	afro-brazilian	L	speckled	RNP			106	74	1.4	no	yes	no	5.4	27		30			2015-12-02	2018-06-15	36
PULMONARY HYPERTENSION (SSc-PH grup2 or 3)
	F	5	54	afro-brazilian	D	nucleolar	Scl 70	SCL70		53	26	2.3	yes	não	no	3.1	31		28	DIED		2015-09-02	2018-08-09	35	DIED
	F	5	40	afro-brazilian	D	speckled				49	25	1.96	yes	sim	no	5.5	103		69	DIED		2015-09-23	2018-06-08	33	DIED
	F	10	57	afro-brazilian	D	nucleolar				70	60	1.16	yes	sim	no	5.5	39		36	DIED		2016-02-24	2018-02-16	24	DIED
	F	5	40	afro-brazilian	D	nucleolar				80	20	4	no	não	no	3	50		30	DIED		2016-04-13	2018-12-30	32	DIED
																4.275	55.75		14.5806
